# Supplementary material for: Anti-Adipogenic Effects of Salicortin from the Twigs of Weeping Willow (Salix pseudolasiogyne) in 3T3-L1 Cells
Source: Molecules. 2022 Oct 17;27(20):6954. doi: 10.3390/molecules27206954 (PMC9609119; doi:10.3390/molecules27206954)
Supplement: Supplementary file 1 [file molecules-27-06954-s001.zip]

Archive with 1 entries (1 files):
- molecules-1901582-supplementary.pdf
